# Supplementary material for: Redox/pH-Responsive 2-in-1 Chimeric Nanoparticles for the Co-Delivery of Doxorubicin and siRNA
Source: Polymers (Basel). 2021 Dec 13;13(24):4362. doi: 10.3390/polym13244362 (PMC8703840; doi:10.3390/polym13244362)
Supplement: Supplementary file 1 [file polymers-13-04362-s001.zip]

Archive with 1 entries (1 files):
- polymers-1429554-supplementary.pdf
